# Supplementary material for: A Case of Misdiagnosed Hepatic Sarcoidosis: Evaluating Ultrasound Resolution Microscopy for Differentiating Hepatic Sarcoidosis from Hepatocellular Carcinoma
Source: Diagnostics (Basel). 2026 Jan 12;16(2):238. doi: 10.3390/diagnostics16020238 (PMC12840043; doi:10.3390/diagnostics16020238)
Supplement: Supplementary file 1 [file diagnostics-16-00238-s001.zip]

Archive with 2 entries (2 files):
- appendix 1 (2).mp4
- appendix 1.mp4
